# Supplementary material for: Platinum sensitivity and DNA repair in a recently established panel of patient-derived ovarian carcinoma xenografts
Source: Oncotarget. 2018 May 15;9(37):24707–17. doi: 10.18632/oncotarget.25185 (PMC5973859; doi:10.18632/oncotarget.25185)
Supplement: Supplementary file 2 [file oncotarget-09-24707-s002.xlsx]

## Sheet: Supplementary Table 2
Supplementary Table 2: mRNA expression of the different genes in the panel of EOC-PDXs
Xenograft ID	OGG1	PARP	POLB	TP53BP	POLQ	BRCA1	RAD51	PALB2	POLH	FANCA	FANCC	FANCD2	FANCF	XPA	XPD	XPF	XPG	ERCC1	MLH1	CDK12	CYCLOA	ACTIN
MNHOC239	20690.1	129980	57115.2	294954	145708	105072	266356	5983.97	9256281	4874.33	11313.3	16411.7	2.86897e+06	43370.4	1.29126e+06	5229.14	106965	1812339	704696	1.72666e+06	553369	9897952
MNHOC241	20562.2	66553.6	52906.7	103871	54180.5	90215.5	92327.2	5411.31	7832500	3366.53	9732.73	9304.57	2.15348e+06	46610.5	836807	4384.88	394371	1.64048e+06	1.3928e+06	1.54135e+06	231423	10020918
MNHOC244	19140.6	54083.4	79917.2	130131	165760	121727	147800	5170.65	6.51237e+06	2224.41	10458.4	14814.3	5.95468e+06	29090.5	1898129	4525.32	179726	2147608	689753	1655627	413458	4.42882e+06
MNHOC250	9374.67	47222.3	65023.8	151414	113917	22259.2	128329	4078.75	5.31736e+06	1812.79	6205.71	14302.3	1.78379e+06	22416.1	1.69195e+06	2390.97	244771	4.48117e+06	771453	1.04231e+06	488531	6568211
MNHOC258	23045.9	71747.5	94922.3	142810	186274	178235	213260	6745.11	8059161	3836.05	15575.9	19737.4	7793181	36413.2	2213869	4509.81	287667	2.78462e+06	3692896	2.77703e+06	745220	16411752
MNHOC266	11161.6	47747.3	236422	205924	66940.2	50297.2	89313.8	3958.88	5079262	1525.61	11237.8	14517.7	2.21147e+06	42833.5	3145404	1899.46	128934	3193857	460891	1.48583e+06	406867	5240384
MNHOC76	11164.5	34805.1	325257	155106	51958.7	68441.5	61910	6234.37	8989653	1538.64	10141.2	6231.43	1.8414e+06	32196.8	1.39672e+06	6367.1	387532	1.69642e+06	317622	1.56348e+06	975274	4440111
MNHOC18	16346	88622	160866	316234	104879	141115	314933	9969.75	13600000	3947.31	18163.5	16883.4	735618	40960.6	1182791	9176.42	141925	943971	298113	2.04872e+06	1.028e+06	5050694
MNHOC8	10304.8	32367.1	52434	92643.9	84584.6	4026.65	359380	6679.56	7.79399e+06	2928.64	7782.8	9728.12	1.43531e+06	26605.2	685750	4107.34	228731	956465	292276	819409	297148	3839692
MNHOC107	5635.72	45642.7	69245.5	87839.9	89325.7	45283.9	169662	5422.65	5105202	1386.74	12160.8	8009.4	1.03971e+06	16014.1	1.09565e+06	2749.75	433774	4118378	190345	859424	604782	3713754
MNHOC111/2	1893.1	9945.1	17656.4	85370.6	16417.8	39447.5	64964.2	1815.91	1.74921e+06	254.62	1051.06	1565.52	459820	6641.38	223397	1847.12	40927	210392	50043	545014	70156.4	1.28244e+06
MNHOC22	17249.3	64392.7	79450.8	83697.8	126036	61099.9	167563	4144.92	9262061	1418.89	10139.7	10455.3	2.36748e+06	37133	1.9186e+06	3923.26	555696	4203259	268742	986449	729906	2568886
MNHOC10	8812.42	22786.7	49359.6	89811.2	49799.9	34017.9	101011	4626.09	4.2569e+06	707.638	6429.76	5249.02	3.72548e+06	27981.3	1.24473e+06	4105.05	332596	4.08079e+06	228544	1.11956e+06	635123	2.99226e+06
MNHOC8Y	12853	28900.5	46067.4	41529.1	66083.2	290.585	326211	3730.74	5.50627e+06	1026.67	9692.36	13943	898325	49437.9	509400	6174.7	123412	727251	283316	764608	222437	2.10557e+06
MNHOC84	4158.35	12633.1	110218	32512.9	33540	73722.6	47156.4	4771.03	5196118	982.441	2971.21	6022.74	1.4419e+06	14130.6	626100	1962.03	118805	797237	395762	667707	427062	9373625
MNHOC106C	11575.8	51146.2	52817.7	30278.3	73625	35669.2	92691.5	5221.73	9103076	1543.38	2988.86	8975.08	957134	18343.5	634287	5074.03	185287	787836	220823	505730	349474	2.43358e+06
MNHOC94/2C	5907.08	12530.2	29511.6	69649	38002.1	73739.1	87783.6	4086.43	4.46391e+06	1149.44	1813.12	3426.88	200301	15832.1	386428	2972.42	61946.4	235356	142455	864864	368378	3.72125e+06
MNHOC125	2877.89	15157.9	11237.7	54106.1	29038.1	56008.7	103758	1799.25	2551224	160.325	1571.36	3005.95	666720	16152.6	165335	588.285	120937	389595	209758	370841	201108	2.17615e+06
MNHOC143	1641.3	21371.6	11944	29522.5	9374.83	13789.7	35610.3	1091.34	3.87414e+06	135.145	633.276	1223.04	253572	4565.81	91917.1	594.311	41888.4	65983.1	33582.8	107685	141193	717891
MNHOC149	6961.6	33383.2	30889.4	99083.9	57558.8	9915.74	39648.1	3841.71	3.89865e+06	504.76	2587.62	5215.74	672283	18314.7	1.15491e+06	2714.52	434576	2.82154e+06	264388	435202	334223	2.52552e+06
MNHOC500	15403.4	106012	67168.4	154180	116874	59267.7	277576	6905.4	15400000	5455.6	7086.49	11158.7	2.35138e+06	36012	317553	5035.65	178339	469779	447809	836634	339653	3810366
MNHOC506	9950.23	49000.3	20298.4	87594.2	45005.7	117310	124232	4643.71	8.38367e+06	728.361	2344.16	9532.04	1.3442e+06	21676.5	432018	5564.88	199506	1.17806e+06	226795	475528	528395	8725501
MNHOC508	16160.4	32889.9	52271.5	169918	85500.2	82773.4	96254.7	2765.21	11000000	3285.89	7879.2	10328.2	3.1094e+06	23122	678526	1258.02	259861	1778122	326190	616551	462832	2792891
MNHOC124	14534.6	28195	25459.4	128666	196082	175104	198496	4560.19	7.20555e+06	5540.99	12959.4	12367.2	4.07676e+06	234388	1.37724e+06	4154.98	676839	1869832	573449	901559	521556	10552049
MNHOC212	17488.2	63462.2	45175.4	91380	108267	1818.07	99788.7	7809.6	12200000	2647.84	5902.22	16468.8	1.35271e+06	31829.8	676362	7981.83	235747	1.38521e+06	1.21459e+06	1.28167e+06	677856	1064.91
MNHOC154	16595	52749.9	39536.4	122035	66076.1	109933	132365	6694.81	4746826	2033.27	13203.6	10032.9	2.49054e+06	76643.7	601485	5577.39	352597	1.22217e+06	474673	628773	325949	6497548
MNHOC218	10079.5	102292	14305.5	235810	194013	217358	263516	2823.98	8470876	7825.53	18317.4	11061.4	5534278	275868	1135783	6372.61	609818	1.55415e+06	832883	1.36506e+06	885766	14500996
MNHOC230	31372.2	115377	78758.1	176805	91466.9	83065.3	141703	4958.31	21400000	12617	36871.8	13396.7	6283714	96008.3	860961	2635.03	382312	3732687	594464	1872855	798750	8640167
MNHOC261	34294.9	101169	104135	247087	71129	113146	152299	7087.36	61100000	2478.41	13369.8	9350.28	4496576	58613.7	680442	6053.89	252195	884006	1.34972e+06	1.40125e+06	484578	13972676
MNHOC78	12771.1	13221.3	59081.2	73883.5	32687.4	57215.4	56752.4	2230.04	3.84462e+06	1229.73	6901.78	5804.02	2.16479e+06	22052	470989	1044.44	140271	1.17096e+06	166738	453445	322712	1.84918e+06
MNHOC109	5571.94	32447.5	73857.3	91109.5	73603.1	109906	144862	6008.8	7.5292e+06	3519.71	7934.44	12294.6	1.67343e+06	24155.1	824332	1488.51	100891	1.92915e+06	3513.47	1.86011e+06	604132	13011664
MNHOC503	11115.5	86577.6	70637.9	154071	48175.3	84434.2	129584	4895.69	8200604	2054.03	9592.08	10181.1	3885138	57058.6	1.15776e+06	3919.51	186927	2.54047e+06	559974	1.5541e+06	699359	6041460
MNHOC145	3443.84	32776.6	37754.5	47764.8	9158.49	17082.1	21110.5	1540.85	1.31467e+06	167.629	1800.92	1427.38	308355	9201.99	259893	745.709	142140	495760	44903.3	578525	88711.5	n/a
MNHOC79	2197.12	23271.9	12349.9	24067.5	19073.3	26114	55377.4	1891.46	2.17613e+06	342.825	837.039	3054.59	431356	5230.41	269407	481.275	154984	409569	104388	131532	120357	2275339
MNHOC164	13228.9	52010.1	56384.5	85793.6	69299.6	253549	177130	6794.37	15600000	9304.55	10657.8	10942.5	2.85164e+06	52891.8	953416	5175.48	232240	4.26288e+06	1.96781e+06	2.45632e+06	921325	44034696
MNHOC182	4371.59	34094.6	65091.3	120197	62271.3	84355.2	179449	3280.96	4.59337e+06	3007.87	4957.32	5729.68	678040	34555.3	1.137e+06	5645.92	166497	1.49513e+06	1.06548e+06	1.20213e+06	305705	11856100
MNHOC119	8120.13	17219.2	56840.2	103546	66801.6	121237	230099	3549.06	11800000	2072.2	6809.85	16840.9	551604	46553	795665	2904.47	183299	1.1496e+06	104635	1.21692e+06	678806	7.60408e+06
MNHOC142	15169.2	13626.5	16720.7	138446	74049.4	91347	121207	3162.93	2.06764e+06	2109.01	2387.75	15802	400486	13539	801971	2395.46	145034	1542932	167417	4.487e+06	294845	2407908
MNHOC135	12038.7	133996	60219.9	119194	180409	241300	192447	5126.63	3.59605e+06	2741.16	7412.13	11081.7	3589082	32835.5	763204	1783.84	152444	1.50407e+06	629846	2165369	549386	5.04907e+06
MNHOC151	26978.3	88922.1	67808.3	261232	45616.3	94948.6	105360	3808.2	4.94044e+06	3047.44	11218.7	9873.42	1.84674e+06	23212.1	1.55307e+06	2605.99	191770	2.04489e+06	209091	1.45386e+06	330799	3.25685e+06
MNHOC9	5275.33	16216.2	41300.4	67115.3	87754.9	43586.4	81451.4	3944.05	5.85935e+06	781.093	3025.39	4954.89	1417679	15386	675086	4165.69	164830	880176	138466	359300	259286	2681924
MNHOC88	26215.9	37855.6	41110.7	102926	177720	46525.2	152447	2764.19	12300000	3842.63	3664.13	19770.7	854626	27440	422865	1861.1	323484	804605	362323	726068	368936	2.58302e+06
All the data are expressed as mean of mRNA molecules of three replicated of each PDX.
